# Supplementary material for: Genome-wide transcriptional effects of deletions of sulphur metabolism genes in Drosophila melanogaster
Source: Redox Biol. 2020 Jul 25;36:101654. doi: 10.1016/j.redox.2020.101654 (PMC7414014; doi:10.1016/j.redox.2020.101654)
Supplement: Multimedia component 1 [file mmc1.zip]

Archive with 13 entries (13 files):
- Table S1.docx
- Figure_S1.tif
- FIgure_S2.tif
- Figure_S3.tif
- Figure_S4.tif
- FIgure_S5.tif
- Figure_S6.tif
- Figure_S7.tif
- Figure_S8.tif
- Figure_S9.tif
- Figure_S10.tif
- Figure_S11.tif
- Supplementary Materials.docx
