# Supplementary material for: Genome-wide transcriptional effects of deletions of sulphur metabolism genes in Drosophila melanogaster
Source: Redox Biol. 2020 Jul 25;36:101654. doi: 10.1016/j.redox.2020.101654 (PMC7414014; doi:10.1016/j.redox.2020.101654)
Supplement: Multimedia component 2 [file mmc2.xml]

<?xml version="1.0" encoding="UTF-8" standalone="no"?><data:data><datasets><author>misha672011@yahoo.com</author><type>0</type><dataset><value>1</value><reason>Data will be made available on request</reason><comments/></dataset></datasets></data:data>
